# Supplementary material for: Lipid analysis of Eimeria sporozoites reveals exclusive phospholipids, a phylogenetic mosaic of endogenous synthesis, and a host-independent lifestyle
Source: Cell Discov. 2018 May 22;4:24. doi: 10.1038/s41421-018-0023-4 (PMC5964319; doi:10.1038/s41421-018-0023-4)
Supplement: Supplementary file 2 — Supporting Tables 1-3(XLSX 520 kb) [file 41421_2018_23_MOESM2_ESM.xlsx]

## Sheet: Table S1
	EuPathDB	Eimeria falciformis (Bayer Haberkorn 1970)	Toxoplasma gondii (GT1)	Neospora caninum (Liverpool)	Plasmodium berghei (ANKA)	Plasmodium falciparum (3D7)	Cryptosporidium parvum (Iowa II)	Trypanosoma brucei (TREU927)	Trypanosoma cruzi (CL Brener Non-Esmeraldo-like)	Leishmania major (Friedlin)
	Glycerol 3-Phosphate Acyltransferase (G3PAT)	EfaB_PLUS_45924.g2677; KX785365 EfaB_MINUS_3469.g362; KX785366	TGGT1_256980 TGGT1_270910	NCLIV_029980 NCLIV_035870	PBANKA_1428500 PBANKA_1416700	PF3D7_1212500 PF3D7_1318200	cgd6_1270	Tb927.10.3100	TcCLB.510943.150	LmjF.03.0080
	Lysophosphatidic Acid Acyltransferase (LPAAT)	EfaB_MINUS_17400.g1567; KX785367 EfaB_MINUS_12065.g1058; KX785368	TGGT1_240860 TGGT1_297640	NCLIV_017010 NCLIV_006550	PBANKA_1308200	PF3D7_1444300	cgd8_1400	Tb927.11.15150	TcCLB.510723.29	LmjF.32.1960
	CDP-Diacylglycerol Synthase (CDS)	EfaB_PLUS_1048.g115; KX017547 EfaB_PLUS_36188.g2485; KX017548	TGGT1_281980 TGGT1_263785	NCLIV_023660 NCLIV_024160	PBANKA_1032600	PF3D7_1409900	cgd7_450	Tb927.7.220	TcCLB.511237.40 TcCLB.508707.140	LmjF.26.1620 LmjF.32.2870
	Phosphatidic Acid Phosphatase (PAP)	EfaB_MINUS_22960.g1971; KX785369	TGGT1_247360	NCLIV_063870	-	PF3D7_0805600	cgd8_5200	Tb927.8.480 Tb927.10.13930 Tb927.10.13400	TcCLB.503809.110 TcCLB.511277.370 TcCLB.511277.359	LmjF.18.0440
	Diacylglycerol Kinase (DGK)	EfaB_MINUS_7048.g670; KX785370 EfaB_MINUS_36188.g2575; KX785371 EfaB_MINUS_11882.g1052; KX785372	TGGT1_202460 TGGT1_259830 TGGT1_239250	NCLIV_022470 NCLIV_027060 NCLIV_015910	PBANKA_1334600 PBANKA_0831200	PF3D7_1471400 PF3D7_0930500	cgd4_4340 cgd8_2390 cgd3_2630	Tb927.8.5140	TcCLB.506575.60 TcCLB.510329.290	LmjF.16.1290 LmjF.35.5370
	Phosphatidylglycerophosphate Synthase (PGPS)	EfaB_MINUS_17907.g1626; KX785373	TGGT1_246530	NCLIV_063320	PBANKA_0710600	PF3D7_0820200	-	Tb927.8.1720	TcCLB.505071.100	LmjF.07.0200
	Phosphatidylglycerophosphate Phosphatase (PGPP)	-	-	-	-	-	-	-	-	-
	Cardiolipin Synthase (CLS)	EfaB_PLUS_56725.g2797; KX785374	TGGT1_309940	NCLIV_054060	PBANKA_0108000	PF3D7_0609400	cgd3_2940	Tb927.4.2560	TcCLB.506559.40	LmjF.34.2110
	Phosphatidylinositol Synthase (PIS)	EfaB_PLUS_6035.g572; KX785375	TGGT1_207710	NCLIV_002660	PBANKA_1414100	PF3D7_1315600	cgd8_560	Tb927.9.1610	TcCLB.503925.80	LmjF.26.2480
	Choline/Ethanolamine Phosphotransferase (CEPT)	EfaB_MINUS_56725.g2919; KX785376 EfaB_MINUS_15745.g1427; KX785377 EfaB_MINUS_25458.g2174; KX785378	TGGT1_257510 TGGT1_261760 TGGT1_276190	NCLIV_029590 NCLIV_025720 NCLIV_006960	PBANKA_1127000	PF3D7_0628300	cgd4_2790 cgd4_390	Tb927.10.8900	TcCLB.509791.150	LmjF.36.5900
	Ethanolamine Phosphotransferase (EPT)	-	-	-	-	-	-	Tb927.10.13290	TcCLB.503681.20	LmjF.18.0810
	Phosphatidylethanolamine N-Methyltransferase (PEMT)	-	-	-	-	-	-	-	-	LmjF.31.3120 LmjF.31.2290
	Phosphatidylserine Decarboxylase (PSD)	EfaB_MINUS_22450.g1948; KX785379 EfaB_MINUS_1072.g165; KX785380	TGGT1_225550 TGGT1_269920	NCLIV_047160 NCLIV_036570	PBANKA_0828700	PF3D7_0927900	cgd3_2100	Tb927.9.10080	TcCLB.407335.9	LmjF.35.4590
	Phosphatidylserine Synthase (PSS)	EfaB_PLUS_1974.g212; KX785381	TGGT1_261480	NCLIV_026010	PBANKA_1142700	PF3D7_1366800	cgd1_1110	Tb927.7.3760	TcCLB.509937.30	LmjF.14.1200
	Phosphatidylthreonine Synthase (PTS)	EfaB_MINUS_800.g81; KX785382	TGGT1_273540	NCLIV_034110	-	-	-	-	-	-
	Sphingolipid Synthase (SLS)	EfaB_Contig_26831; MF577034	TGGT1_246490	NCLIV_063280	PBANKA_1123900 PBANKA_1124000	PF3D7_0625000 PF3D7_0625100	-	Tb927.9.9410 Tb927.9.9400 Tb927.9.9390 Tb927.9.9380	TcCLB.510729.290	LmjF.35.4990

## Sheet: Table S2
	Designation	Species	Accession No.
Glycerol 3-Phosphate Acyltransferase (G3PAT)
Apicomplexans	CpG3PAT	Cryptosporidium parvum	cgd6_1270
	EfG3PAT1	Eimeria falciformis	EfaB_PLUS_45924.g2677
	EfG3PAT2	Eimeria falciformis	EfaB_MINUS_3469.g362
	NcG3PAT1	Neospora caninum	NCLIV_029980
	NcG3PAT2	Neospora caninum	NCLIV_035870
	PbG3PAT1	Plasmodium berghei	PBANKA_1428500
	PbG3PAT2	Plasmodium berghei	PBANKA_1416700
	PfG3PAT1	Plasmodium falciparum	PF3D7_1212500
	PfG3PAT2	Plasmodium falciparum	PF3D7_1318200
	TgG3PAT1	Toxoplasma gondii	TGGT1_256980
	TgG3PAT2	Toxoplasma gondii	TGGT1_270910
Kinetoplastids	LmG3PAT	Leishmania major	LmjF.03.0080
	TbG3PAT	Trypanosoma brucei	Tb927.10.3100
	TcG3PAT	Trypanosoma cruzi	TcCLB.510943.150
Bacteria	BsG3PAT	Bacillus subtilis	AIY97425
	EcG3PAT	Escherichia coli	WP_001272797
	HpG3PAT	Helicobacter pylori	ALM81555
Cyanobacteria	MvG3PAT	Microcoleus vaginatus	EGK86078
	PmG3PAT	Prochlorococcus marinus	KZR82092
	SsG3PAT	Synechocystis sp. PCC6803	ALJ67680
	TeG3PAT	Trichodesmium erythraeum	WP_011612551
Red Algae	CcG3PAT	Chondrus crispus	CDF35600
	CmG3PAT	Cyanidioschyzon merolae	BAM80174
	GsG3PAT	Galdieria sulphuraria	EME29189
Green Algae	ApG3PAT1	Auxenochlorella protothecoides	XP_011399328
	ApG3PAT2	Auxenochlorella protothecoides	KFM27021
	CrG3PAT1	Chlamydomonas reinhardtii	EDP02129
	CrG3PAT2	Chlamydomonas reinhardtii	AFC93411
Plants	AtG3PAT1	Arabidopsis thaliana	Q9SHJ5
	AtG3PAT2	Arabidopsis thaliana	Q9FZ22
	AtG3PAT3	Arabidopsis thaliana	Q9SYJ2
	AtG3PAT4	Arabidopsis thaliana	Q9LMM0
	AtG3PAT5	Arabidopsis thaliana	Q9CAY3
	AtG3PAT6	Arabidopsis thaliana	O80437
	AtG3PAT7	Arabidopsis thaliana	Q9LHS7
	AtG3PAT8	Arabidopsis thaliana	Q5XF03
	AtG3PAT9	Arabidopsis thaliana	97358
	AtG3PAT10	Arabidopsis thaliana	Q43307
Fungi	CgG3PAT1	Candida glabrata	KTB24783
	CgG3PAT2	Candida glabrata	KTB25967
	ScG3PAT1	Saccharomyces cerevisiae	P32784
	ScG3PAT2	Saccharomyces cerevisiae	P36148
Animals	HsG3PAT1	Homo sapiens	NP_065969
	HsG3PAT2	Homo sapiens	NP_997211
	HsG3PAT3	Homo sapiens	NP_116106
	HsG3PAT4	Homo sapiens	NP_848934
Lysophosphatidic Acid Acyltransferase (LPAAT)
Apicomplexans	CpLPAAT	Cryptosporidium parvum	cgd8_1400
	EfLPAAT1	Eimeria falciformis	EfaB_MINUS_17400.g1567
	EfLPAAT2	Eimeria falciformis	EfaB_MINUS_12065.g1058
	NcLPAAT1	Neospora caninum	NCLIV_017010
	NcLPAAT2	Neospora caninum	NCLIV_006550
	PbLPAAT	Plasmodium berghei	PBANKA_1308200
	PfLPAAT	Plasmodium falciparum	PF3D7_1444300
	TgLPAAT1	Toxoplasma gondii	TGGT1_240860
	TgLPAAT2	Toxoplasma gondii	TGGT1_297640
Kinetoplastids	LmLPAAT	Leishmania major	LmjF.32.1960
	TbLPAAT	Trypanosoma brucei	Tb927.11.15150
	TcCLPAAT	Trypanosoma cruzi	TcCLB.510723.29
Bacteria	BsLPAAT	Bacillus subtilis	O07584
	EcLPAAT	Escherichia coli	P26647
	HpLPAAT	Helicobacter pylori	O25903
Cyanobacteria	MvLPAAT	Microcoleus vaginatus	WP_006633731
	SsLPAAT	Synechocystis sp. PCC6803	WP_010873224
	TeLPAAT	Trichodesmium erythraeum	WP_011611451
Red Algae	CmLPAAT1	Cyanidioschyzon merolae	BAM82661
	CmLPAAT2	Cyanidioschyzon merolae	BAM80575
	CmLPAAT3	Cyanidioschyzon merolae	BAM78739
	GsLPAAT	Galdieria sulphuraria	EME27983
Green Algae	ApLPAAT	Auxenochlorella protothecoides	KFM23593
	OtLPAAT	Ostreococcus tauri	CEF98793
Plants	AtLPAAT1	Arabidopsis thaliana	Q8GXU8
	AtLPAAT2	Arabidopsis thaliana	Q8LG50
	AtLPAAT3	Arabidopsis thaliana	Q9SYC8
	AtLPAAT4	Arabidopsis thaliana	Q8L4Y2
	AtLPAAT5	Arabidopsis thaliana	Q9LHN4
Fungi	CgLPAAT	Candida glabrata	KTB01584
	ScLPAAT	Saccharomyces cerevisiae	P33333
Animals	HsLPAAT1	Homo sapiens	NP_006402
	HsLPAAT2	Homo sapiens	NP_006403
	HsLPAAT3	Homo sapiens	NP_064517
	HsLPAAT4	Homo sapiens	NP_064518
	HsLPAAT5	Homo sapiens	NP_060831
	HsLPAAT6	Homo sapiens	AAP21893
CDP-Diacylglycerol Synthase (CDS)
Apicomplexans	CpCDS	Cryptosporidium parvum	cgd7_450
	EfCDS1	Eimeria falciformis	EfaB_PLUS_1048.g115
	EfCDS2	Eimeria falciformis	EfaB_PLUS_36188.g2485
	NcCDS1	Neospora caninum	NCLIV_023660
	NcCDS2	Neospora caninum	NCLIV_024160
	PbCDS	Plasmodium berghei	PBANKA_1032600
	PfCDS	Plasmodium falciparum	PF3D7_1409900
	TgCDS1	Toxoplasma gondii	TGGT1_281980
	TgCDS2	Toxoplasma gondii	TGGT1_263785
Kinetoplastids	LmCDS1	Leishmania major	LmjF.26.1620
	LmCDS2	Leishmania major	LmjF.32.2870
	TbCDS	Trypanosoma brucei	Tb927.7.220
	TcCDS1	Trypanosoma cruzi	TcCLB.511237.40
	TcCDS2	Trypanosoma cruzi	TcCLB.508707.140
Bacteria	BsCDS	Bacillus subtilis	KFF57052
	EcCDS	Escherichia coli	P0ABG1
	HpCDS	Helicobacter pylori	WP_029567400
Cyanobacteria	MvCDS	Microcoleus vaginatus	WP_006633099
	SsCDS	Synechocystis sp. PCC6803	P73548
	TeCDS	Trichodesmium erythraeum	WP_011611001
Red Algae	CcCDS1	Chondrus crispus	XP_005717743
	CcCDS2	Chondrus crispus	XP_005711550
	GsCDS1	Galdieria sulphuraria	EME30016
	GsCDS2	Galdieria sulphuraria	EME29594
Green Algae	CrCDS1	Chlamydomonas reinhardtii	EDP04329
	CrCDS2	Chlamydomonas reinhardtii	EDP05553
	OtCDS1	Ostreococcus tauri	CEF98602
	OtCDS2	Ostreococcus tauri	CEF97647
Plants	AtCDS1	Arabidopsis thaliana	O04928
	AtCDS2	Arabidopsis thaliana	O49639
	AtCDS3	Arabidopsis thaliana	Q1PE48
	AtCDS4	Arabidopsis thaliana	Q94A03
	AtCDS5	Arabidopsis thaliana	Q9M001
Fungi	CgCDS	Candida glabrata	KTB16840
	ScCDS	Saccharomyces cerevisiae	P38221
	SpCDS	Schizosaccharomyces pombe	Q9P381
Animals	DmCDS	Drosophila melanogaster	P56079
	HsCDS1	Homo sapiens	NP_001254
	HsCDS2	Homo sapiens	NP_003809
Phosphatidylglycerophosphate Synthase (PGPS)
Apicomplexans	EfPGPS	Eimeria falciformis	EfaB_MINUS_17907.g1626
	NcPGPS	Neospora caninum	NCLIV_063320
	PbPGPS	Plasmodium berghei	PBANKA_0710600
	PfPGPS	Plasmodium falciparum	PF3D7_0820200
	TgPGPS	Toxoplasma gondii	TGGT1_246530
Kinetoplastids	LmPGPS	Leishmania major	LmjF.07.0200
	TbPGPS	Trypanosoma brucei	Tb927.8.1720
	TcPGPS	Trypanosoma cruzi	TcCLB.505071.100
Bacteria	EcPGPS	Escherichia coli	AAA98754
	HpPGPS	Helicobacter pylori	EIE30130
Cyanobacteria	MvPGPS	Microcoleus vaginatus	WP_006632349
	SsPGPS	Synechocystis sp. PCC6803	ALJ68109
	TePGPS	Trichodesmium erythraeum	ABG49777
Red Algae	CmPGPS	Cyanidioschyzon merolae	BAM80263
Green Algae	CrPGPS	Chlamydomonas reinhardtii	EDO97733
Plants	AtPGPS1	Arabidopsis thaliana	O80952
	AtPGPS2	Arabidopsis thaliana	Q9M2W3
	OsPGPS	Oryza sativa	XP_015630365
Fungi	CgPGPS	Candida glabrata	CAG58076
	ScPGPS	Saccharomyces cerevisiae	CAC42966
	SpPGPS	Schizosaccharomyces pombe	Q9HDW1
Animals	DmPGPS	Drosophila melanogaster	NP_650751
	DrPGPS	Danio rerio	XP_003199680
	HsPGPS	Homo sapiens	AAI08733
Cardiolipin Synthase (CLS)
Apicomplexans	CpCLS	Cryptosporidium parvum	cgd3_2940
	EfCLS	Eimeria falciformis	EfaB_PLUS_56725.g2797
	NcCLS	Neospora caninum	NCLIV_054060
	PbCLS	Plasmodium berghei	PBANKA_0108000
	PfCLS	Plasmodium falciparum	PF3D7_0609400
	TgCLS	Toxoplasma gondii	TGGT1_309940
Kinetoplastids	LmCLS	Leishmania major	LmjF.34.2110
	TbCLS	Trypanosoma brucei	Tb927.4.2560
	TcCLS	Trypanosoma cruzi	TcCLB.506559.40
Bacteria	EcCLS1	Escherichia coli	ALZ68966
	EcCLS2	Escherichia coli	ALZ69100
	EcCLS3	Escherichia coli	WP_044697990
	HpCLS	Helicobacter pylori	AFI01980
Cyanobacteria	MvCLS	Microcoleus vaginatus	WP_006631652
	SsCLS	Synechocystis sp. PCC6803	AGF52708
	TeCLS	Trichodesmium erythraeum	WP_011611499
Red Algae	CcCLS	Chondrus crispus	XP_005712170
	CmCLS	Cyanidioschyzon merolae	BAM81296
Green Algae	CrCLS	Chlamydomonas reinhardtii	XP_001699073
	OtCLS	Ostreococcus tauri	XP_003082955
Plants	AtCLS	Arabidopsis thaliana	Q93YW7
	OsCLS	Oryza sativa	Q5N9A1
Fungi	CgCLS	Candida glabrata	KTB14470
	ScCLS	Saccharomyces cerevisiae	NP_010139
	SpCLS	Schizosaccharomyces pombe	CAB16578
Animals	DmCLS	Drosophila melanogaster	NP_651418
	DrCLS	Danio rerio	NP_998096
	HsCLS	Homo sapiens	ABD46888
Phosphatidylserine Decarboxylase (PSD)
Apicomplexans	CpPSD	Cryptosporidium parvum	cgd3_2100
	EfPSD1	Eimeria falciformis	EfaB_MINUS_22450.g1948
	EfPSD2	Eimeria falciformis	EfaB_MINUS_1072.g165
	NcPSD1	Neospora caninum	NCLIV_047160
	NcPSD2	Neospora caninum	NCLIV_036570
	PbPSD	Plasmodium berghei	PBANKA_0828700
	PfPSD	Plasmodium falciparum	PF3D7_0927900
	TgPSD1	Toxoplasma gondii	TGGT1_225550
	TgPSD2	Toxoplasma gondii	TGGT1_269920
Kinetoplastids	LmPSD	Leishmania major	LmjF.35.4590
	TbPSD	Trypanosoma brucei	Tb927.9.10080
Bacteria	EcPSD	Escherichia coli	AAA83896
	SePSD	Salmonella enterica	CBY98536
	YkPSD	Yersinia kristensenii	AJJ36856
Cyanobacteria	MaPSD	Microcystis aeruginosa	WP_002731706
	PmPSD	Prochlorococcus marinus	ABM78815
	XsPSD	Xenococcus sp. PCC 7305	ELS02409
Red Algae	CcPSD	Chondrus crispus	CDF41167
	CmPSD	Cyanidioschyzon merolae	BAM80594
Green Algae	ApPSD	Auxenochlorella protothecoides	KFM28115
	TsPSD	Tetraselmis sp. GSL018	JAC78653
Plants	AtPSD1	Arabidopsis thaliana	Q84V22
	AtPSD2	Arabidopsis thaliana	F4KAK5
	OsPSD1	Oryza sativa	Q10T43
	OsPSD2	Oryza sativa	Q5JN42
Fungi	CgPSD1	Candida glabrata	KTB16854
	CgPSD2	Candida glabrata	KTB25137
	ScPSD1	Saccharomyces cerevisiae	P39006
	ScPSD2	Saccharomyces cerevisiae	P53037
Animals	DmPSD	Drosophila melanogaster	AAF56228
	DrPSD	Danio rerio	NP_001073170
	HsPSD	Homo sapiens	NP_001313340
Phosphatidylserine Synthase (PSS) / Phosphatidylthreonine Synthase (PTS)
Apicomplexans	CpPSS	Cryptosporidium parvum	cgd1_1110
	EfPSS	Eimeria falciformis	EfaB_PLUS_1974.g212
	EfPTS	Eimeria falciformis	EfaB_MINUS_800.g81
	NcPSS	Neospora caninum	NCLIV_026010
	NcPTS	Neospora caninum	NCLIV_034110
	PbPSS	Plasmodium berghei	PBANKA_1142700
	PfPSS	Plasmodium falciparum	PF3D7_1366800
	TgPSS	Toxoplasma gondii	TGGT1_261480
	TgPTS	Toxoplasma gondii	TGGT1_273540
Kinetoplastids	LmPSS	Leishmania major	LmjF.14.1200
	TbPSS	Trypanosoma brucei	Tb927.7.3760
	TcPSS	Trypanosoma cruzi	TcCLB.509937.30
Bacteria	BsPSS	Bacillus subtilis	BAA07225
	HpPSS	Helicobacter pylori	AAC45587
	MtPSS	Mycobacterium tuberculosis	GAA44221
Green Algae	ApPSS	Auxenochlorella protothecoides	KFM28612
	CvPSS	Chlorella variabilis	EFN55835
Plants	AtPSS	Arabidopsis thaliana	AEE29266
	OsPSS	Oryza sativa	AAT58731
	ZmPSS	Zea mays	ACG35885
Fungi	CgPSS	Candida glabrata	KTB22122
	ScPSS	Saccharomyces cerevisiae	BAA00121
	SpPSS	Schizosaccharomyces pombe	O94584
Animals	DmPSS	Drosophila melanogaster	AAF51622
	HsPSS1	Homo sapiens	AAH04390
	HsPSS2	Homo sapiens	AAH01210
Sphingolipid Synthase (SLS)
Apicomplexans	EfSLS	Eimeria falciformis	EfaB_Contig_26831
	NcSLS	Neospora caninum	NCLIV_063280
	PbSLS1	Plasmodium berghei	PBANKA_1123900
	PbSLS2	Plasmodium berghei	PBANKA_1124000
	PfSLS1	Plasmodium falciparum	PF3D7_0625000
	PfSLS2	Plasmodium falciparum	PF3D7_0625100
	TgSLS	Toxoplasma gondii	TGGT1_246490
Kinetoplastids	LmSLS	Leishmania major	LmjF.35.4990
	TbSLS1	Trypanosoma brucei	Tb927.9.9410
	TbSLS2	Trypanosoma brucei	Tb927.9.9400
	TbSLS3	Trypanosoma brucei	Tb927.9.9390
	TbSLS4	Trypanosoma brucei	Tb927.9.9380
	TcSLS	Trypanosoma cruzi	TcCLB.510729.290
Red Algae	CmIPCS	Cyanidioschyzon merolae	XP_005536876
	GsIPCS	Galdieria sulphuraria	XP_005707108
Plants	AtIPCS1	Arabidopsis thaliana	Q9M325
	AtIPCS2	Arabidopsis thaliana	Q9SH93
	AtIPCS3	Arabidopsis thaliana	Q56Y01
Fungi	CgIPCS	Candida glabrata	KTB23872
	ScIPCS	Saccharomyces cerevisiae	NP_012922
	SpIPCS	Schizosaccharomyces pombe	CAA93163
Animals	DmSMS	Drosophila melanogaster	Q9VS60
	HsSMS1	Homo sapiens	NP_001167627
	HsSMS2	Homo sapiens	NP_653261

## Sheet: Table S3
Primer Name (restriction site)	Primer Sequence (restriction site underlined)	Cloning Vector (research objectives)
EfG3PAT1-F (NsiI) EfG3PAT1-HA-R (PacI)	CTCATCATGCATTATTTCCTGGTTAAGTGGCTCTG CTCATCTTAATTAACTAAGCGTAATCTGGAACATCGTATGGGTAAATGACTTCCGTAGAACCGC	pGRA1-UPKO (Ectopic expression of selected enzymes in T. gondii tachyzoites)
EfG3PAT2-F (SbfI) EfG3PAT2-HA-R (PacI)	CTCATCCCTGCAGGGGGGCCCCTATTCGCTT CTCATCTTAATTAAGCGTAATCTGGAACATCGTATGGGTAGCGCGAAGAGACAACGC
EfLPAAT1-F (NsiI) EfLPAAT1-HA-R (PacI)	CTCATCATGCATGAGCCCTATAAAATTTTATGTTTTCTC CTCATCTTAATTAAGCGTAATCTGGAACATCGTATGGGTAGAGGCCATGACCGCG
EfLPAAT2-F (NsiI) EfLPAAT2-HA-R (PacI)	CTCATCATGCATCCCCTGCTGCCGCAG CTCATCTTAATTAACTAAGCGTAATCTGGAACATCGTATGGGTACTGCAGTGCTGCCTGCTCT
EfCDS1-F (SbfI) EfCDS1-HA-R (PacI)	CTCATCCCTGCAGGCGGAGGGGGTGAAAATGC CTCATCTTAATTAAGCGTAATCTGGAACATCGTATGGGTAATCCCCAGCGGCCG
EfCDS2-F (NsiI) EfCDS2-HA-R (PacI)	CTCATCATGCATCCCTGTGGCACCCCAC CTCATCTTAATTAACTAAGCGTAATCTGGAACATCGTATGGGTACCGCCTCATTCCCTTTGTC
EfPAP-F (NsiI) EfPAP-HA-R (PacI)	CTCATCATGCATAAGCCGACAGATCAAGATTTG CTCATCTTAATTAACTAAGCGTAATCTGGAACATCGTATGGGTAAGCCCTGAGATCCACAACAA
EfDGK1-F (NsiI) EfDGK1-HA-R (PacI)	CTCATCATGCATCTGTCCGTAAGGAGAGCAACT CTCATCTTAATTAACTAAGCGTAATCTGGAACATCGTATGGGTATGGATCAGCTTGCACAGC
EfDGK2-F (PstI) EfDGK2-HA-R (PacI)	CTCATCCTGCAGGACTCCTGCTCCCGATATGG CTCATCTTAATTAACTAAGCGTAATCTGGAACATCGTATGGGTACTTTCGATCTCGGTATCTTAGCAT
EfPGPS-F (NsiI) EfPGPS-HA-R (PacI)	CTCATCATGCATGCAGCGTCGAC CTCATCTTAATTAAGCGTAATCTGGAACATCGTATGGGTAGAGCAAAGATCCGAGGCC
EfCLS-F (EcoRV) EfCLS-HA-R (PacI)	CTCATCGATATCATGGTGCTGCTGCAGTCC CTCATCTTAATTAATCAAGCGTAATCTGGAACATCGTATGGGTAGCATCCGCAGAAGATGGG
EfPIS-F (NsiI) EfPIS-HA-R (PacI)	CTCATCATGCATTCTATGGACAAGGGGTTGAGG CTCATCTTAATTAACTAAGCGTAATCTGGAACATCGTATGGGTAGTCCTCGGCCTTCCTCG
EfCEPT1-F (NsiI) EfCEPT1-HA-R (PacI)	CTCATCATGCATATGGTGGCTGGGGCCT CTCATCTTAATTAAGCGTAATCTGGAACATCGTATGGGTAGTCGTCTTTGACCTGCGC
EfCEPT2-F (NsiI) EfCEPT2-HA-R (PacI)	CTCATCATGCATGGGGGAGCCTTCGGG CTCATCTTAATTAAGCGTAATCTGGAACATCGTATGGGTATTCTGCCTTTCTGTCCTTTCG
EfPSD1-F (NsiI) EfPSD1-HA-R (PacI)	CTCATCATGCATGGCTGTCGAATTCCGTTG CTCATCTTAATTAACTAAGCGTAATCTGGAACATCGTATGGGTAGTAATGCACGAATCTGCGTTC
EfPSD2-F (SbfI) EfPSD2-HA-R (PacI)	CTCATCCCTGCAGGAGCTCTTTTGCTCCATTCTGTT CTCATCTTAATTAAGCGTAATCTGGAACATCGTATGGGTATTGCGGTTTTTCTAAGTCAAAG
EfPSS-F (NsiI) EfPSS-HA-R (PacI)	CTCATCATGCATGACGTGCGGCGTCG CTCATCTTAATTAACTAAGCGTAATCTGGAACATCGTATGGGTAGCTGCTGCAACAATCTGAAG
EfPTS-F (NsiI) EfPTS-HA-R (PacI)	CTCATCATGCATAGGGAACCCAAAGAACAAGC CTCATCTTAATTAAGCGTAATCTGGAACATCGTATGGGTAGGATCCGTAGTAGTACTGCTTGG
EfSLS-F (SbfI) EfSLS-HA-R (PacI)	CTCATCCCTGCAGGCGACTAACAAAGGGGATTGTC CTCATCTTAATTAACTAAGCGTAATCTGGAACATCGTATGGGTAAAGACCTTCGATATTTCTGATCA
EfHIS4-5UTR-F EfHIS4-5UTR-EfPIS-R	CTCATCGCGGCCGCAAACATGACACCCCAAACTCA CTCAACCCCTTGTCCATAGACATCCTAGGCTTCGCTGAAGTTCAGATACAGC	pTKO-DHFR-TS (Ectopic expression of selected enzymes in E. falciformis sporozoites)
EfHIS4-5UTR-EfPIS-F EfPIS-HA-R	GCTGTATCTGAACTTCAGCGAAGCCTAGGATGTCTATGGACAAGGGGTTGAG TTAATTAAGCGTAATCTGGAACATCGTATGGGTAGTCCTCGGCCTTCCTCG
HA-EfHIS4-3UTR-F EfHIS4-3UTR-R	GTTCCAGATTACGCTTAATTAATTTCCTTTCTTTCCGATTCG CTCATCACTAGTAGTGCTCGTCGGTTGTTCA
EfG3PAT2-F2 (AvrII) EfG3PAT2-HA-R (PacI)	CTCATCCCTAGGATGAGGGGCCCCTATTCG CTCATCTTAATTAAGCGTAATCTGGAACATCGTATGGGTAGCGCGAAGAGACAACGC
EfCDS1-F2 (AvrII) EfCDS1-HA-R (PacI)	CTCATCCCTAGGATGCCGGAGGGGGTG CTCATCTTAATTAAGCGTAATCTGGAACATCGTATGGGTAATCCCCAGCGGCCG
EfCDS2-F2 (AvrII) EfCDS2-HA-R (PacI)	CTCATCCCTAGGATGCCCTGTGGCACCC CTCATCTTAATTAACTAAGCGTAATCTGGAACATCGTATGGGTACCGCCTCATTCCCTTTGTC
EfPSD2-F2 (AvrII) EfPSD2-HA-R (PacI)	CTCATCCCTAGGATGAAGCTCTTTTGCTCCATTC CTCATCTTAATTAAGCGTAATCTGGAACATCGTATGGGTATTGCGGTTTTTCTAAGTCAAAG
EfSLS-compl-F (SpeI) EfSLS-compl-R (HindIII)	CTCATCACTAGTATGTCGACTAACAAAGGGGATT CTCATCAAGCTTCTAAAGACCTTCGATATTTCTGATCA	pRS426-MET25 (Functional complementation of S. cerevisiae AUR1 mutant)
TgSLS-compl-F (SpeI) TgSLS-compl-R (HindIII)	CTCATCACTAGTATGCCCAGAACAGAGATGG CTCATCAAGCTTTTAGAGTCCCTCGATGGCG
ScIPCS-compl-F (SpeI) ScIPCS-compl-R (HindIII)	CTCATCACTAGTATGGCAAACCCTTTTTCGA CTCATCAAGCTTTTAAGCCCTCTTTACACCTAGTGAC
